# Supplementary material for: Molecularly Imprinted Deoxynivalenol Surface Plasmon Resonance Sensor Based on Sulfur-Doped Boron Graphitic Carbon Nitride
Source: Foods. 2026 Jan 30;15(3):481. doi: 10.3390/foods15030481 (PMC12896590; doi:10.3390/foods15030481)
Supplement: Supplementary file 1 [file foods-15-00481-s001.zip]

Archive with 1 entries (1 files):
- foods-4080829-supplementary.pdf
